# Supplementary material for: Stages of Change Profiles among Adults Experiencing Hearing Difficulties Who Have Not Taken Any Action: A Cross-Sectional Study
Source: PLoS One. 2015 Jun 4;10(6):e0129107. doi: 10.1371/journal.pone.0129107 (PMC4456172; doi:10.1371/journal.pone.0129107)
Supplement: S1 Dataset — (XLSX) [file pone.0129107.s001.xlsx]

## Sheet: Summary data
ID	Age	Sex	Duration	Consultation	Edu	C.Exp	HHQ	HHQ-E	HHQ-S	HAD	HAD-D	HAD-A	URICA-R	URICA-S	Readiness	Com Act	Stage	Stage new	HDAQ-12	HADQ-7	HADQ-F1	HADQF2
1011	62	M	5	N	T	I	46	24	22	15	7	8	6.83	M	51	-1	2	3	55	34	26	8
1015	58	M	10	Y	T	E	21	11	10	0	0	0	7.5	A	45	0	3	4	64	45	27	18
1016	75	F	1	N	S	I	40	25	15	11	7	4	8	A	44	-2	2	2	54	37	25	12
1017	73	M	30	Y	O	B	31	15	16	8	4	4	4.33	M	16	-2	1	3	54	34	21	13
1019	56	F	50	Y	S	I	25	19	6	18	9	9	7	A	32	1	3	4	68	38	20	18
1020	67	M	2	N	S	I	24	11	13	9	5	4	5.67	P	32	-10	2	3	66	40	24	16	Sex
1022	65	F	30	N	S	I	36	20	16	32	17	15	6.83	C	43	-1	2	2	50	38	24	14	M	1
1024	68	M	3	Y	S	I	34	20	14	12	8	4	8	A	30	4	3	2	78	49	28	21	F	2
1025	68	M	5	N	S	B	24	17	7	20	14	6	7.33	C	32	-2	2	2	68	46	25	21
1026	67	F	5	N	T	B	33	21	12	17	8	9	7	A	54	-11	2	3	54	36	22	14	Consultation
1028	74	F	15	Y	T	B	56	33	23	28	13	15	7.5	A	45	-3	2	3	41	23	16	7	Y	1
1031	55	M	15	Y	T	I	46	26	20	21	12	9	6	A	38	-20	2	2	47	30	20	10	N	2
1032	53	F	20	Y	S	B	30	20	10	17	8	9	5.83	P	35	-9	2	3	60	36	20	16
1033	68	M	1	Y	S	I	34	18	16	14	8	6	7	C	46	-1	2	3	51	36	26	10	Education
1034	60	M	7	Y	T	I	47	27	20	13	9	4	8	M	42	-4	2	3	45	27	21	6	Compulsory	1
1035	65	F	10	N	O	B	37	22	15	22	9	13	6.17	M	23	0	3	2	56	38	23	15	Basic	2
1036	58	F	15	Y	S	I	42	24	18	14	7	7	6.17	M	39	-12	2	2	51	28	19	9	Secondert	3
1037	65	F	2	N	T	I	23	16	7	7	7	0	6.67	C	40	-4	2	3	64	42	24	18	Tirteary	4
1038	70	M	5	N	T	E	15	8	7	6	5	1	5.83	M	33	-13	2	3	78	49	28	21
1039	69	M	6	Y	S	I	24	17	7	3	2	1	6.5	C	33	-8	2	3	75	46	25	21	Computer experience
1040	53	F	8	Y	S	I	56	31	25	12	6	6	6.33	M	40	-5	2	3	54	33	27	6	Basic	1
1041	54	F	2	Y	S	I	35	20	15	11	5	6	7.33	C	44	-2	2	2	61	37	23	14	Intermediate	2
1042	55	F	10	Y	S	I	39	24	15	15	8	7	6.83	A	45	1	3	2	59	36	19	17	Expert	3
1043	66	M	35	Y	T	I	52	30	22	26	13	13	7.67	C	54	-4	2	3	44	26	16	10
1044	69	M	5	Y	S	B	21	11	10	15	6	9	8.33	C	58	0	3	2	47	31	28	3	URICA - Stage
1045	67	F	10	N	T	I	34	21	13	4	1	3	6.67	M	44	-7	2	2	69	43	26	17	Precontemplation	1
1046	64	M	7	Y	O	B	28	16	12	25	13	12	7	C	48	0	3	3	65	41	24	17	Contemplation	2
1047	78	M	15	Y	T	I	20	12	8	12	7	3	7.33	C	42	-1	2	2	65	43	24	19	Action	3
1048	65	M	20	Y	S	B	28	18	10	5	2	3	5.5	P	21	-9	2	2	72	44	28	16	Maintanance	4
1049	74	F	2	Y	O	I	29	23	6	23	11	12	6.33	A	48	-2	2	2	50	34	18	16
1051	67	F	20	Y	S	I	36	21	15	0	0	0	7.33	M	44	0	3	3	59	36	28	8
1052	69	M	4	N	O	I	45	27	18	24	12	12	7	M	42	-6	2	3	42	26	19	7
1053	65	M	5	Y	T	I	34	18	16	18	10	8	8.5	A	49	4	3	2	58	36	24	12
1054	61	F	20	Y	S	B	50	29	21	20	11	9	9	C	58	-4	2	3	39	23	18	5
1056	61	F	5	Y	S	B	27	18	9	15	9	6	6.83	C	45	2	3	4	65	44	25	19
1057	23	F	12	Y	T	I	37	21	16	13	5	8	6.83	A	31	2	3	4	69	44	28	16
1058	74	F	4	Y	O	B	30	18	12	9	8	1	7.5	A	49	0	3	4	56	39	26	13
1059	61	M	5	Y	S	I	33	19	14	17	9	8	7	C	44	-3	2	3	51	30	19	11
1060	61	M	45	Y	T	I	60	35	25	26	14	12	7.33	M	38	-4	2	3	33	19	11	8
1061	49	F	8	N	S	I	34	20	14	6	4	2	7	C	42	-3	2	2	68	43	24	19
1062	55	F	18	Y	S	I	34	21	13	26	12	14	4.83	A	31	-4	2	3	57	33	19	14
1063	62	M	10	Y	T	I	39	22	17	22	13	9	7.33	C	54	-4	2	3	42	22	11	11
1066	57	F	7	N	T	I	32	24	8	0	0	0	5.67	A	36	-4	2	2	78	49	28	21
1068	65	M	10	Y	T	I	25	17	8	4	2	2	6.33	C	44	-7	2	3	68	44	25	19
1069	82	M	2	N	O	I	31	18	13	3	3	0	5.83	M	27	-3	2	3	49	31	21	10
1070	74	M	20	Y	S	I	34	14	20	12	7	5	6.33	C	36	-3	2	2	56	33	20	13
1071	66	M	30	Y	S	I	39	24	15	9	3	6	7.67	A	56	-2	2	3	61	35	25	10
1074	61	M	4	N	S	B	40	24	16	23	11	12	6.33	A	40	-2	2	2	51	31	19	12
1075	74	M	44	Y	S	I	43	21	22	13	10	3	7.5	M	33	-1	2	3	62	36	25	11
1076	62	M	25	Y	S	I	29	17	12	10	5	5	4.83	M	27	-10	2	2	68	48	28	20
1079	57	F	43	Y	T	I	29	16	13	13	9	4	6.5	A	27	-9	2	2	70	42	25	17
1080	66	M	15	Y	S	B	20	12	8	29	15	14	5.17	M	31	-12	2	2	55	34	19	15
1081	59	F	5	N	T	I	47	28	19	19	6	13	4.33	A	28	-11	2	2	44	24	20	4
1082	71	M	10	Y	S	I	33	20	13	21	11	10	7	C	44	-3	2	3	58	39	23	16
1083	87	M	2	Y	O	B	40	25	15	6	2	4	6.67	C	44	0	3	2	61	42	25	17
1084	62	F	4	N	T	I	30	22	8	22	12	10	5.83	A	25	-13	2	2	65	42	25	17
1085	57	F	3	N	T	I	38	22	16	4	2	2	5	P	30	-16	2	3	74	45	28	17
1087	65	M	10	Y	S	I	24	16	8	7	3	4	6.17	A	35	-3	2	2	60	40	24	16
1088	77	F	3	N	T	I	37	21	16	6	4	2	7.17	M	49	3	3	4	65	43	27	16
1089	67	F	4	N	S	I	37	23	14	18	10	8	6.83	M	41	-6	2	3	67	42	26	16
1090	69	F	5	N	S	I	34	19	15	20	11	9	5.83	M	35	-7	2	2	56	33	17	16
1091	74	M	4	N	T	B	48	28	20	17	6	11	6.83	A	47	-6	2	3	46	29	20	9
1093	66	F	2	N	T	I	36	21	15	19	8	11	6.33	C	40	-5	2	2	48	33	22	11
1094	65	F	1	Y	T	B	33	20	13	9	7	2	6.33	A	38	-1	2	2	64	46	26	20
1096	80	M	5	N	O	B	16	9	7	9	5	4	6	M	34	-10	2	3	60	49	28	21
1097	47	F	22	Y	T	B	54	30	24	24	15	9	7.33	A	46	-2	2	3	43	25	16	9
1098	63	M	5	Y	S	I	32	20	12	24	11	13	6.33	M	42	-5	2	3	48	28	16	12
1099	58	M	3	Y	S	B	17	10	7	11	9	2	6.5	A	47	-5	2	3	68	49	28	21
1100	60	F	18	Y	S	I	37	19	18	11	6	5	8.17	A	47	2	2	2	58	39	23	16
1101	60	F	10	N	T	B	32	19	13	15	10	5	5.5	C	33	-17	2	3	75	47	27	20
1102	60	F	5	N	T	B	34	19	15	18	10	8	6	M	34	-7	2	3	51	29	16	13
1104	57	F	2	N	T	I	32	20	12	18	8	10	6.33	A	32	-8	2	2	62	41	25	16
1105	74	M	20	Y	S	I	36	20	16	11	9	2	7	M	40	-4	2	2	71	46	26	20
1106	68	F	20	Y	S	B	42	22	20	18	13	5	7.17	M	29	-7	2	2	47	23	13	10
1107	41	F	12	Y	O	I	54	30	24	25	9	16	7.33	C	44	-5	2	2	44	24	17	7
1108	71	F	5	Y	T	I	33	18	15	7	4	3	6.83	C	42	-1	2	3	68	41	24	17
1109	58	F	12	N	O	B	38	22	16	6	3	3	5.5	A	23	-7	2	3	73	47	28	19
1110	64	F	25	Y	S	I	37	22	15	9	5	4	6.67	A	36	-1	2	3	53	41	28	13
1111	31	M	10	N	S	E	34	21	13	27	10	17	6.67	A	36	-13	2	2	55	33	20	13
1113	59	F	12	Y	T	B	43	24	17	21	9	12	7.33	A	48	-7	2	3	49	26	16	10
1114	67	F	2	Y	T	B	12	7	5	18	9	9	6.5	C	41	3	3	2	78	49	28	21
1117	45	M	20	Y	S	E	37	22	15	16	11	5	6.33	M	34	-7	2	3	50	28	15	13
1118	77	M	6	N	T	B	37	22	15	14	5	9	6.67	C	44	-4	2	3	57	38	24	14
1119	70	M	2	N	S	B	40	23	17	11	6	5	6.5	A	23	-1	2	2	58	35	20	15
1120	62	M	11	Y	S	B	21	14	7	6	2	4	9.5	A	39	-2	3	2	78	49	28	21
1122	78	M	2	Y	S	I	30	18	12	8	5	3	6.5	A	41	-2	2	3	61	38	23	15
1123	28	F	25	Y	S	I	46	31	15	23	9	14	8.33	C	48	0	3	2	48	33	23	10
1124	54	F	4	Y	S	I	44	27	17	28	13	15	7.5	A	49	-1	2	3	44	25	16	9
1126	68	M	20	Y	T	B	22	11	11	19	6	13	6.83	A	39	1	3	2	78	49	28	21
1127	75	M	12	Y	O	B	58	34	24	17	6	11	6.83	A	39	0	3	2	54	31	22	9

## Sheet: URICA
ID	Age	Sex	Duration	Q-1	Q-2	Q-3	Q-4	Q-5	Q-6	Q-7	Q-8	Q-9	Q-10	Q-11	Q-12	Q-13	Q-14	Q-15	Q-16	Q-17	Q-18	Q-19	Q-20	Q-21	Q-22	Q-23	Q-24	PC stage	C stage	C.2 raw	C.2 stage	P raw	P stage	A stage	Readiness	Com Act	Stage	Stage new	Fact 1	Fact 2	Fact 3
1011	62	M	5	2	4	2	2	1	4	4	3	1	4	1	5	5	4	4	5	5	4	5	5	1	2	4	2	14	33	11	29.3333	22	35.2	32	51	-1	2	3	6	16	35
1015	58	M	10	2	4	4	4	2	4	4	4	2	4	2	4	4	4	4	4	4	4	4	4	2	3	4	2	19	32	12	32	20	32	32	45	0	3	4	9	16	36
1016	75	F	1	2	5	3	4	2	4	4	4	2	4	2	4	4	4	4	4	4	4	4	4	2	2	4	4	20	33	13	34.6667	20	32	31	44	-2	2	2	10	16	36
1017	73	M	30	3	2	2	1	2	2	2	2	2	3	4	3	2	2	4	3	3	2	3	2	2	4	2	3	22	20	5	13.3333	15	24	18	16	-2	1	3	13	11	19
1019	56	F	50	3	4	4	3	2	3	4	4	2	4	4	3	3	4	1	3	4	4	4	3	2	2	4	4	23	27	10	26.6667	17	27.2	28	32	1	3	4	12	12	33
1020	67	M	2	3	4	2	4	2	3	3	2	2	4	2	2	4	3	4	4	4	2	5	3	3	4	3	4	22	32	12	32	20	32	22	32	-10	2	3	13	17	25
1022	65	F	30	2	4	4	4	2	4	3	3	2	4	2	3	4	4	4	4	4	4	4	4	1	4	4	1	18	31	12	32	19	30.4	30	43	-1	2	2	8	16	33
1024	68	M	3	1	3	4	4	2	4	1	4	1	4	3	3	3	3	3	1	1	3	3	3	3	1	4	4	18	22	10	26.6667	12	19.2	26	30	4	3	2	11	11	29
1025	68	M	5	3	3	4	4	2	4	1	3	2	5	3	1	4	4	4	4	4	2	3	4	3	3	2	4	22	28	11	29.3333	17	27.2	26	32	-2	2	2	13	15	26
1026	67	F	5	1	4	2	5	1	4	5	4	1	5	1	2	5	3	5	5	5	4	5	4	1	2	4	2	13	39	14	37.3333	25	40	28	54	-11	2	3	6	20	32
1028	74	F	15	1	4	3	4	1	4	4	3	2	4	2	3	4	4	4	4	4	4	4	4	2	2	4	2	16	32	12	32	20	32	29	45	-3	2	3	8	16	33
1031	55	M	15	1	5	2	5	1	2	4	2	1	3	3	1	5	2	5	2	4	2	5	3	2	2	2	2	14	36	15	40	21	33.6	16	38	-20	2	2	9	19	23
1032	53	F	20	2	4	2	4	3	2	4	4	3	4	2	3	4	3	4	4	4	3	4	3	2	3	2	2	20	32	12	32	20	32	23	35	-9	2	3	9	16	27
1033	68	M	1	2	4	4	4	2	4	4	4	2	4	2	3	4	4	4	4	4	2	4	4	2	3	4	2	17	32	12	32	20	32	31	46	-1	2	3	9	16	35
1034	60	M	7	2	4	2	4	1	4	4	4	1	4	4	4	4	4	5	4	4	4	5	4	3	3	4	4	22	34	12	32	22	35.2	30	42	-4	2	3	14	18	34
1035	65	F	10	2	2	2	4	3	3	3	3	3	3	3	3	3	3	3	3	3	3	2	3	3	3	3	3	23	23	9	24	14	22.4	23	23	0	3	2	12	12	25
1036	58	F	15	1	4	1	4	1	4	3	2	1	3	3	3	5	3	5	3	4	2	5	3	1	3	2	3	15	33	13	34.6667	20	32	21	39	-12	2	2	10	18	25
1037	65	F	2	2	3	3	4	2	4	3	3	2	4	2	2	4	4	4	3	4	2	4	4	2	2	3	2	16	30	11	29.3333	19	30.4	26	40	-4	2	3	8	16	29
1038	70	M	5	3	4	2	4	1	3	3	3	2	4	2	3	4	2	5	3	4	2	5	2	3	4	2	3	20	33	12	32	21	33.6	20	33	-13	2	3	12	18	24
1039	69	M	6	2	3	3	4	1	3	4	3	4	4	3	1	4	3	3	3	4	2	4	3	3	2	3	2	19	30	11	29.3333	19	30.4	22	33	-8	2	3	10	15	26
1040	53	F	8	1	3	2	4	2	3	3	3	2	4	2	3	3	4	5	4	4	3	5	3	2	3	4	2	17	31	10	26.6667	21	33.6	26	40	-5	2	3	9	18	28
1041	54	F	2	2	4	4	4	1	4	3	4	2	4	3	2	4	4	4	4	4	2	4	4	2	2	3	2	16	31	12	32	19	30.4	29	44	-2	2	2	9	16	32
1042	55	F	10	1	5	4	5	2	4	4	4	1	1	1	3	4	4	4	4	3	3	3	3	2	2	4	2	14	29	14	37.3333	15	24	30	45	1	3	2	7	15	35
1043	66	M	35	1	4	4	5	1	4	4	3	1	5	1	4	4	4	4	4	5	2	4	4	2	2	4	2	12	35	13	34.6667	22	35.2	31	54	-4	2	3	7	18	35
1044	69	M	5	2	5	5	5	2	5	5	4	2	3	2	4	5	5	5	5	5	4	5	5	2	3	5	1	18	38	15	40	23	36.8	38	58	0	3	2	8	20	43
1045	67	F	10	1	4	2	5	1	4	4	3	1	4	4	4	5	3	3	4	4	1	5	4	3	4	3	2	17	34	14	37.3333	20	32	27	44	-7	2	2	13	17	31
1046	64	M	7	2	3	4	4	2	4	4	4	2	4	2	4	4	4	4	4	4	2	5	4	2	2	4	2	16	32	11	29.3333	21	33.6	32	48	0	3	3	8	17	35
1047	78	M	15	4	4	4	5	3	4	3	4	3	4	3	4	4	4	4	5	5	3	5	4	2	4	4	3	25	34	13	34.6667	21	33.6	33	42	-1	2	2	12	19	35
1048	65	M	20	5	2	2	5	2	2	2	2	2	3	4	2	4	2	4	3	4	4	4	4	3	4	2	2	26	28	11	29.3333	17	27.2	19	21	-9	2	2	13	17	20
1049	74	F	2	3	4	2	4	2	5	4	4	1	2	2	4	5	4	5	5	4	4	5	4	1	2	3	1	16	33	13	34.6667	20	32	31	48	-2	2	2	6	18	34
1051	67	F	20	2	4	4	4	2	4	4	4	2	4	2	4	4	4	4	4	4	2	4	4	4	4	4	2	20	32	12	32	20	32	32	44	0	3	3	12	16	36
1052	69	M	4	2	4	3	4	2	4	4	3	1	4	2	3	4	3	5	4	4	4	4	4	2	2	3	3	18	33	12	32	21	33.6	27	42	-6	2	3	9	17	31
1053	65	M	5	4	4	5	5	1	5	3	4	1	3	3	3	5	5	5	4	3	3	4	5	3	2	5	2	19	32	14	37.3333	18	28.8	36	49	4	3	2	10	17	39
1054	61	F	20	1	5	5	5	1	5	5	4	1	5	4	4	5	5	5	5	5	3	5	4	2	3	4	3	18	40	15	40	25	40	36	58	-4	2	3	12	20	41
1056	61	F	5	3	4	4	4	2	4	4	4	2	4	2	4	4	4	2	4	4	2	4	4	2	2	4	2	17	30	12	32	18	28.8	32	45	2	3	4	8	14	36
1057	23	F	12	2	3	4	3	3	2	2	4	3	3	3	3	3	4	4	4	4	3	4	3	3	3	4	3	23	26	9	24	17	27.2	28	31	2	3	4	12	15	29
1058	74	F	4	2	4	4	4	1	4	4	4	1	4	2	4	4	4	4	4	4	4	4	4	1	2	4	2	15	32	12	32	20	32	32	49	0	3	4	7	16	36
1059	61	M	5	2	4	3	4	2	4	4	3	2	4	2	3	4	4	4	4	4	3	4	4	2	2	4	2	17	32	12	32	20	32	29	44	-3	2	3	8	16	33
1060	61	M	45	2	4	3	4	3	3	4	4	3	4	3	4	4	3	5	4	4	3	4	4	3	4	4	3	24	33	12	32	21	33.6	29	38	-4	2	3	13	17	33
1061	49	F	8	2	4	3	4	2	4	3	4	2	4	2	3	4	4	4	4	4	2	4	3	2	2	3	3	17	31	12	32	19	30.4	28	42	-3	2	2	9	16	31
1062	55	F	18	2	3	2	3	2	1	2	2	1	3	3	3	3	3	3	4	4	2	4	3	1	2	3	2	15	25	9	24	16	25.6	21	31	-4	2	3	8	14	22
1063	62	M	10	2	3	4	4	1	4	4	4	1	5	2	4	5	4	5	4	5	3	5	4	1	3	4	1	14	36	12	32	24	38.4	32	54	-4	2	3	7	19	35
1066	57	F	7	1	4	4	5	1	2	1	2	1	1	2	1	4	1	3	4	4	2	4	4	1	2	4	2	12	26	13	34.6667	13	20.8	22	36	-4	2	2	7	16	23
1068	65	M	10	2	4	3	5	2	4	4	3	1	4	2	2	4	4	4	4	4	2	4	3	2	2	3	2	16	33	13	34.6667	20	32	26	44	-7	2	3	8	17	30
1069	82	M	2	3	3	2	3	2	3	3	3	2	3	3	3	3	3	4	3	3	3	4	3	3	3	3	3	22	26	9	24	17	27.2	23	27	-3	2	3	12	14	26
1070	74	M	20	1	3	4	4	2	2	4	4	2	2	2	3	4	4	4	4	4	3	4	2	4	3	3	2	19	29	11	29.3333	18	28.8	26	36	-3	2	2	11	16	29
1071	66	M	30	1	4	4	5	2	4	4	5	1	5	2	4	4	4	4	5	5	2	5	4	2	2	4	2	14	36	13	34.6667	23	36.8	34	56	-2	2	3	8	19	37
1074	61	M	4	2	4	4	5	4	4	4	2	1	2	4	4	4	4	4	4	4	4	4	4	1	3	3	1	20	31	13	34.6667	18	28.8	29	40	-2	2	2	9	17	33
1075	74	M	44	1	1	5	5	1	5	5	4	1	5	5	2	1	1	5	5	4	5	5	5	5	5	3	5	28	31	7	18.6667	24	38.4	30	33	-1	2	3	20	19	31
1076	62	M	25	2	3	1	4	1	1	1	1	1	3	2	1	4	3	4	4	4	3	4	4	2	4	2	2	17	27	11	29.3333	16	25.6	17	27	-10	2	2	10	16	17
1079	57	F	43	2	4	2	4	2	3	2	2	2	3	3	2	4	3	3	2	4	3	4	3	3	2	2	3	20	28	12	32	16	25.6	19	27	-9	2	2	11	15	23
1080	66	M	15	3	4	2	4	2	2	2	2	2	4	1	3	3	2	4	2	4	2	4	2	1	2	2	2	15	29	11	29.3333	18	28.8	17	31	-12	2	2	6	16	21
1081	59	F	5	1	2	2	5	1	1	1	3	1	1	2	1	4	2	5	5	4	5	5	1	1	3	1	1	15	27	11	29.3333	16	25.6	16	28	-11	2	2	7	19	14
1082	71	M	10	2	4	4	4	2	4	4	3	2	4	2	3	4	3	4	4	4	3	4	4	2	2	4	2	17	32	12	32	20	32	29	44	-3	2	3	8	16	33
1083	87	M	2	4	4	4	4	1	4	1	2	1	4	3	3	4	4	4	4	4	1	4	4	1	2	4	1	14	29	12	32	17	27.2	29	44	0	3	2	7	16	30
1084	62	F	4	2	4	1	4	2	2	2	4	2	4	4	1	4	2	4	3	4	2	4	2	4	4	2	2	22	30	12	32	18	28.8	17	25	-13	2	2	14	16	20
1085	57	F	3	2	4	2	4	2	2	4	2	2	4	2	2	4	2	4	2	4	2	4	2	2	4	2	2	18	32	12	32	20	32	16	30	-16	2	3	10	16	22
1087	65	M	10	3	4	3	4	2	3	3	3	1	4	3	3	4	3	3	3	3	2	3	3	1	3	4	3	18	28	12	32	16	25.6	25	35	-3	2	2	10	13	29
1088	77	F	3	3	3	4	5	1	4	3	4	1	3	3	4	4	4	4	4	3	1	5	5	1	1	4	3	14	30	12	32	18	28.8	33	49	3	3	4	8	17	35
1089	67	F	4	2	4	2	4	2	4	4	3	2	4	2	4	4	4	5	4	4	2	4	4	3	3	2	3	19	33	12	32	21	33.6	27	41	-6	2	3	11	17	31
1090	69	F	5	2	3	2	4	2	3	1	2	1	4	2	3	4	3	4	3	4	2	4	3	1	2	2	2	14	28	11	29.3333	17	27.2	21	35	-7	2	2	7	16	22
1091	74	M	4	2	4	2	4	2	4	4	3	1	5	2	4	4	4	4	5	5	5	5	4	2	2	3	1	17	35	12	32	23	36.8	29	47	-6	2	3	7	18	32
1093	66	F	2	2	4	3	4	2	4	4	3	2	4	3	3	4	3	4	4	4	2	4	4	2	4	3	2	19	32	12	32	20	32	27	40	-5	2	2	11	16	31
1094	65	F	1	5	4	3	4	2	4	2	4	1	4	3	2	4	4	4	4	4	3	4	4	1	4	4	2	21	30	12	32	18	28.8	29	38	-1	2	2	10	16	31
1096	80	M	5	2	4	2	4	1	2	4	2	1	4	4	2	4	4	4	4	4	2	4	4	2	4	2	4	20	32	12	32	20	32	22	34	-10	2	3	14	16	26
1097	47	F	22	2	4	4	4	1	4	4	4	1	5	2	3	4	4	4	4	4	4	4	4	2	4	4	2	18	33	12	32	21	33.6	31	46	-2	2	3	10	16	35
1098	63	M	5	2	4	2	4	2	3	4	3	2	4	2	3	4	4	4	4	4	2	4	4	2	3	4	2	17	32	12	32	20	32	27	42	-5	2	3	9	16	31
1099	58	M	3	2	4	2	4	5	4	4	4	1	5	3	4	4	4	4	4	5	3	5	4	1	2	4	1	18	35	12	32	23	36.8	30	47	-5	2	3	7	18	34
1100	60	F	18	1	5	5	5	4	5	3	4	1	3	3	5	4	4	5	5	4	5	5	4	2	4	4	3	23	34	14	37.3333	20	32	36	47	2	2	2	12	19	39
1101	60	F	10	2	4	2	4	2	2	3	2	2	4	2	2	4	2	4	2	5	2	5	2	2	2	2	2	16	33	12	32	21	33.6	16	33	-17	2	3	8	18	21
1102	60	F	5	2	4	1	3	3	2	5	3	2	3	2	4	4	3	4	4	4	3	4	4	3	2	3	5	21	31	11	29.3333	20	32	24	34	-7	2	3	12	15	29
1104	57	F	2	3	4	2	4	2	2	3	4	2	4	2	2	4	3	4	3	3	4	4	3	2	2	3	3	20	30	12	32	18	28.8	22	32	-8	2	2	9	15	26
1105	74	M	20	1	4	2	4	1	3	3	3	2	4	2	3	4	3	3	4	4	2	4	4	2	2	4	4	16	30	12	32	18	28.8	26	40	-4	2	2	10	15	29
1106	68	F	20	1	3	3	4	2	4	1	2	2	4	3	2	4	3	5	3	4	3	4	3	3	4	2	4	22	29	11	29.3333	18	28.8	22	29	-7	2	2	14	17	23
1107	41	F	12	2	4	5	5	1	4	4	2	2	4	2	2	4	3	4	4	4	4	4	4	2	2	4	2	17	33	13	34.6667	20	32	28	44	-5	2	2	8	17	32
1108	71	F	5	3	4	4	4	3	4	4	4	2	4	2	4	4	4	4	4	4	3	4	4	1	3	3	3	20	32	12	32	20	32	31	42	-1	2	3	9	16	35
1109	58	F	12	2	2	2	4	2	2	2	2	2	3	4	2	3	2	4	2	3	3	3	3	1	2	2	2	18	24	9	24	15	24	17	23	-7	2	3	9	14	19
1110	64	F	25	2	3	3	3	2	3	3	4	2	4	3	3	4	3	4	4	4	4	4	4	2	4	4	2	21	29	10	26.6667	19	30.4	28	36	-1	2	3	11	15	30
1111	31	M	10	2	4	1	5	2	3	4	3	1	5	3	2	5	3	4	4	4	4	4	3	3	3	3	3	21	35	14	37.3333	21	33.6	22	36	-13	2	2	12	17	26
1113	59	F	12	1	5	3	4	2	4	4	4	2	4	2	2	4	4	5	4	4	4	5	3	2	2	4	2	17	35	13	34.6667	22	35.2	28	48	-7	2	3	8	18	33
1114	67	F	2	1	4	4	4	2	4	3	3	1	2	3	3	4	4	2	4	4	2	4	4	2	3	4	2	16	27	12	32	15	24	30	41	3	3	2	10	14	33
1117	45	M	20	3	4	3	3	3	3	4	3	2	4	3	3	4	3	4	3	4	3	4	3	2	2	3	3	21	31	11	29.3333	20	32	24	34	-7	2	3	10	15	29
1118	77	M	6	2	4	3	4	2	3	4	3	2	4	2	3	4	4	4	4	4	2	4	4	2	2	4	2	16	32	12	32	20	32	28	44	-4	2	3	8	16	32
1119	70	M	2	2	4	2	3	2	2	3	3	3	3	3	3	4	3	2	2	2	3	2	3	3	3	4	3	22	23	11	29.3333	12	19.2	22	23	-1	2	2	12	9	27
1120	62	M	11	2	5	5	5	1	5	5	5	2	3	5	3	4	4	4	2	4	5	4	4	4	4	4	4	27	34	14	37.3333	20	32	32	39	-2	3	2	17	17	40
1122	78	M	2	4	3	4	4	2	4	4	3	1	4	3	3	4	3	4	4	4	3	4	4	2	2	4	2	19	31	11	29.3333	20	32	29	41	-2	2	3	9	16	32
1123	28	F	25	2	4	5	5	2	4	4	4	2	3	2	5	5	4	3	4	5	5	5	4	2	2	4	2	20	34	14	37.3333	20	32	34	48	0	3	2	8	18	38
1124	54	F	4	2	4	4	4	1	4	4	4	1	5	3	4	4	4	4	5	5	3	4	4	1	4	4	3	18	34	12	32	22	35.2	33	49	-1	2	3	11	17	36
1126	68	M	20	2	3	4	5	2	4	3	4	2	2	4	2	4	4	4	4	4	2	4	4	2	4	4	2	20	29	12	32	17	27.2	30	39	1	3	2	12	17	32
1127	75	M	12	2	4	3	4	1	4	2	4	1	1	1	3	4	3	4	4	4	4	4	3	1	1	3	4	15	27	12	32	15	24	27	39	0	3	2	7	16	29
